# Supplementary material for: Retraction: Eukaryote Culturomics of the Gut Reveals New Species
Source: PLoS One. 2026 Apr 6;21(4):e0346536. doi: 10.1371/journal.pone.0346536 (PMC13052865; doi:10.1371/journal.pone.0346536)
Supplement: S1 File — (XLSX) [file pone.0346536.s001.xlsx]

## Sheet: Sheet1
DOI	Journal	Year	Title	Additional editorial action as of 24 February 2026
https://doi.org/10.1016/j.anaerobe.2015.10.004	Anaerobe	2015	Clostridium polynesiense sp. nov., a new member of the human gut microbiota in French Polynesia	NA
https://doi.org/10.1016/j.anaerobe.2016.06.007	Anaerobe	2016	Anaerococcus rubiinfantis sp. nov., isolated from the gut microbiota of a Senegalese infant with severe acute malnutrition	NA
https://doi.org/10.1016/j.anaerobe.2016.12.001	Anaerobe	2017	Blautia massiliensis sp. nov., isolated from a fresh human fecal sample and emended description of the genus Blautia	NA
https://doi.org/10.1016/j.anaerobe.2017.02.012	Anaerobe	2017	Olegusella massiliensis gen. nov., sp. nov., strain KHD7T, a new bacterial genus isolated from the female genital tract of a patient with bacterial vaginosis	NA
https://doi.org/10.1007/s10482-017-0843-5	Antonie van Leeuwenhoek	2017	Inediibacterium massiliense gen. nov., sp. nov., a new bacterial species isolated from the gut microbiota of a severely malnourished infant	NA
https://doi.org/10.1007/s10482-018-1022-z	Antonie van Leeuwenhoek	2018	Corynebacterium fournierii sp. nov., isolated from the female genital tract of a patient with bacterial vaginosis	NA
https://doi.org/10.1007/s10482-018-1104-y	Antonie van Leeuwenhoek	2018	Description of Mediterraneibacter massiliensis, gen. nov., sp. nov., a new genus isolated from the gut microbiota of an obese patient and reclassification of Ruminococcus faecis, Ruminococcus lactaris, Ruminococcus torques, Ruminococcus gnavus and Clostridium glycyrrhizinilyticum as Mediterraneibacter faecis comb. nov., Mediterraneibacter lactaris comb. nov., Mediterraneibacter torques comb. nov.…	Correction (2018): https://doi.org/10.1007/s10482-018-1171-0
https://doi.org/10.1007/s10482-018-01211-1	Antonie van Leeuwenhoek	2019	Phoenicibacter congonensis gen. nov., sp. nov., a new genus isolated from the human gut and its description using a taxonogenomic approach	NA
https://doi.org/10.1007/s10482-019-01227-1	Antonie van Leeuwenhoek	2019	Dysgonomonas massiliensis sp. nov., a new species isolated from the human gut and its taxonogenomic description	NA
https://doi.org/10.1007/s10482-019-01247-x	Antonie van Leeuwenhoek	2019	Description of Janibacter massiliensis sp. nov., cultured from the vaginal discharge of a patient with bacterial vaginosis	NA
https://doi.org/10.1007/s10482-020-01414-5	Antonie van Leeuwenhoek	2020	Draft genome and description of Negativicoccus massiliensis strain Marseille-P2082, a new species isolated from the gut microbiota of an obese patient	NA
https://doi.org/10.1007/s00203-020-01834-x	Archives of Microbiology	2020	Gorillibacterium timonense sp. nov., isolated from an obese patient	Retracted (2024): https://doi.org/10.1007/s00203-024-04146-6
https://doi.org/10.1007/s00203-021-02493-2	Archives of Microbiology	2021	Gemella massiliensis sp. nov., a new bacterium isolated from the human sputum	Retracted (2024): https://doi.org/10.1007/s00203-024-04147-5
https://doi.org/10.22541/au.159225123.36019330	Authorea - Pre-print	2020	Lactobacillus caccae sp. nov., a new bacterial species isolated from the human gut microbiota	NA
https://doi.org/10.1186/s13062-015-0041-1	Biology Direct	2015	Whole-genome assembly of Akkermansia muciniphila sequenced directly from human stool	Retracted (2024): https://doi.org/10.1186/s13062-015-0041-1
https://doi.org/10.1186/1756-0500-7-33	BMC Research Notes	2014	Gut microeukaryotes during anorexia nervosa: a case report	NA
https://doi.org/10.1136/bmjgast-2016-000080	BMJ Open gasroenterology	2016	Gut microbiota associated with HIV infection is significantly enriched in bacteria tolerant to oxygen	EOC (2025): https://doi.org/10.1136/bmjgast-2016-000080eoc1
https://doi.org/10.1007/s00284-016-1137-2	Current Microbiology	2016	Description of Gabonibacter massiliensis gen. nov., sp. nov., a New Member of the Family Porphyromonadaceae Isolated from the Human Gut Microbiota	NA
https://doi.org/10.1007/s00284-017-1402-z	Current Microbiology	2017	Characterization of a New Ezakiella Isolated from the Human Vagina: Genome Sequence and Description of Ezakiella massiliensis sp. nov.	NA
https://doi.org/10.1007/s00284-018-1538-5	Current Microbiology	2018	Anaerococcus jeddahensis sp. nov., a New Bacterial Species Isolated From Healthy Nomadic Bedouin Woman From Saudi Arabia	NA
https://doi.org/10.1007/s00284-018-1520-2	Current Microbiology	2018	Draft Genome and Description of Eisenbergiella massiliensis Strain AT11T: A New Species Isolated from Human Feces After Bariatric Surgery	NA
https://doi.org/10.1002/mbo3.638	Current Microbiology	2019	Genome sequence and description of Gracilibacillus timonensis sp. nov. strain Marseille-P2481T, a moderate halophilic bacterium isolated from the human gut microflora	EOC (2026): https://doi.org/10.1002/mbo3.70241
https://doi.org/10.1007/s00284-020-02099-9	Current Microbiology	2020	Clostridium massiliamazoniense sp. nov., New Bacterial Species Isolated from Stool Sample of a Volunteer Brazilian	NA
https://doi.org/10.1007/s00284-021-02539-0	Current Microbiology	2021	Lagierella massiliensis gen. nov., sp. nov., Isolated from a Stool Sample	Correction (2022): https://doi.org/10.1007/s00284-022-02843-3
https://doi.org/10.1007/s00284-021-02616-4	Current Microbiology	2021	Clostridium culturomicium sp. nov. and Clostridium jeddahitimonense sp. nov., novel members of the Clostridium genus isolated from the stool of an obese Saudi Arabian	NA
https://doi.org/10.1007/s10096-012-1787-3	European Journal of Clinical Microbiology & Infectious Diseases	2013	The gut microbiota of a patient with resistant tuberculosis is more comprehensively studied by culturomics than by metagenomics	NA
https://doi.org/10.1007/s10096-013-1900-2	European Journal of Clinical Microbiology & Infectious Diseases	2013	Culturomics identified 11 new bacterial species from a single anorexia nervosa stool sample	Retracted (2025)
https://doi.org/10.1007/s10096-019-03592-1	European Journal of Clinical Microbiology & Infectious Diseases	2019	Detection of Methanobrevibacter smithii in vaginal samples collected from women diagnosed with bacterial vaginosis	NA
https://doi.org/10.1111/1469-0691.12023	European Society of clinical microbiology and infectious diseases	2012	Microbial culturomics: paradigm shift in the human gut microbiome study	NA
https://doi.org/10.1007/s00792-018-1011-1	Extremophiles	2018	Genome sequence and description of Haloferax massiliense sp. nov., a new halophilic archaeon isolated from the human gut	NA
https://doi.org/10.1016/j.heliyon.2022.e09102	Heliyon	2022	Peptostreptococcus faecalis sp. nov., new bacterial species isolated from healthy indigenous congolese volunteer	NA
https://doi.org/10.1016/j.humic.2016.06.001	Human Microbiome Journal	2016	“Bacillus massilionigeriensis”, a new bacterial species isolated from the human gut microbiota	NA
https://doi.org/10.1016/j.humic.2016.08.001	Human Microbiome Journal	2016	“Nigerium massiliense” gen. nov., sp. nov., a new bacterium isolated from the gut from a patient with acute malnutrition	NA
https://doi.org/10.1016/j.humic.2016.10.002	Human Microbiome Journal	2016	Parabacteroides timonensis sp. nov., identified in human stool	NA
https://doi.org/10.1016/j.humic.2016.11.002	Human Microbiome Journal	2016	“Murdochiella vaginalis” sp. nov., a new bacterial species cultivated from the vaginal flora of a woman with bacterial vaginosis	NA
https://doi.org/10.1016/j.humic.2016.11.001	Human Microbiome Journal	2016	“Collinsella vaginalis” sp. nov., a new bacterial species cultivated from human female genital tract	NA
https://doi.org/10.1016/j.humic.2016.11.002	Human Microbiome Journal	2016	“Murdochiella vaginalis” sp. nov., a new bacterial species cultivated from the vaginal flora of a woman with bacterial vaginosis	NA
https://doi.org/10.1016/j.humic.2016.11.004	Human Microbiome Journal	2016	Bacteroides congonensis sp. nov., a new bacterial species from the human gut microbiota	NA
https://doi.org/10.1016/j.humic.2017.01.003	Human Microbiome Journal	2017	Bacteroides bouchesdurhonensis sp. nov., a new bacterium isolated from the human gut	NA
https://doi.org/10.1016/j.ijantimicag.2012.10.012	International Journal of Antimicrobial Agents	2013	High-level colonisation of the human gut by Verrucomicrobia following broad-spectrum antibiotic treatment	NA
https://doi.org/10.1016/j.ijantimicag.2014.04.020	International Journal of Antimicrobial Agents	2014	Culturomics and pyrosequencing evidence of the reduction in gut microbiota diversity in patients with broad-spectrum antibiotics	NA
https://doi.org/10.1038/s41366-018-0201-3	International Journal of Obesity	2018	Salt in stools is associated with obesity, gut halophilic microbiota and Akkermansia muciniphila depletion in humans	Retracted (2024): https://doi.org/10.1038/s41366-018-0201-3
https://doi.org/10.1099/ijsem.0.001826	International journal of systematic and evolutionary microbiology	2017	Fournierella massiliensis gen. nov., sp. nov., a new human-associated member of the family Ruminococcaceae	Editor's Note - banner on the article's webpage
https://doi.org/10.1099/ijsem.0.003221	International journal of systematic and evolutionary microbiology	2019	Collinsella vaginalis sp. nov. strain Marseille-P2666T, a new member of the Collinsella genus isolated from the genital tract of a patient suffering from bacterial vaginosis	Editor's Note - banner on the article's webpage
https://doi.org/10.1099/ijsem.0.003968	International journal of systematic and evolutionary microbiology	2020	Chitinophaga vietnamensis sp. nov., a multi-drug resistant bacterium infecting humans	NA
https://doi.org/10.1099/ijsem.0.004106	International journal of systematic and evolutionary microbiology	2020	Vaginimicrobium propionicum gen. nov., sp. nov., a novel propionic acid bacterium derived from human vaginal discharge	Editor's Note - banner on the article's webpage
https://doi.org/10.1099/ijsem.0.004819	International journal of systematic and evolutionary microbiology	2021	New human-associated species of the family Atopobiaceae and proposal to reclassify members of the genus Olsenella	NA
https://doi.org/10.1128/JCM.00473-13	Journal of Clinical Microbiology	2013	Molecular Studies Neglect Apparently Gram-Negative Populations in the Human Gut Microbiota	NA
https://doi.org/10.1016/j.micinf.2021.104842	Microbes and Infection	2021	Genomic description and characterization of Nigeribacterium massiliense gen. nov., sp. nov., isolated from the human gut	NA
https://doi.org/10.1002/mbo3.329	Microbiology Open	2016	Microvirga massiliensis sp. nov., the human commensal with the largest genome	EOC (2026): https://doi.org/10.1002/mbo3.70240Digital Object Identifier (DOI)
https://doi.org/10.1002/mbo3.458	Microbiology Open	2017	Hugonella massiliensis gen. nov., sp. nov., genome sequence, and description of a new strictly anaerobic bacterium isolated from the human gut	EOC (2026): https://doi.org/10.1002/mbo3.70242
https://doi.org/10.1002/mbo3.535	Microbiology Open	2018	Bacillus kwashiorkori sp. nov., a new bacterial species isolated from a malnourished child using culturomics	EOC (2026): https://doi.org/10.1002/mbo3.70244
https://doi.org/10.1002/mbo3.570	Microbiology Open	2018	Characterization of a novel Gram-stain-positive anaerobic coccus isolated from the female genital tract: Genome sequence and description of Murdochiella vaginalis sp. nov.	EOC (2026): https://doi.org/10.1002/mbo3.70245
https://doi.org/10.1002/mbo3.575	Microbiology Open	2018	Eggerthella timonensis sp. nov, a new species isolated from the stool sample of a pygmy female	EOC (2026): https://doi.org/10.1002/mbo3.70247
https://doi.org/10.1002/mbo3.580	Microbiology Open	2018	Genomic and phenotypic description of the newly isolated human species Collinsella bouchesdurhonensis sp. nov.	EOC (2026): https://doi.org/10.1002/mbo3.70246
https://doi.org/10.1002/mbo3.621	Microbiology Open	2019	Noncontiguous finished genome sequence and description of Intestinimonas massiliensis sp. nov strain GD2T, the second Intestinimonas species cultured from the human gut	EOC (2026): https://doi.org/10.1002/mbo3.70249
https://doi.org/10.1002/mbo3.702	Microbiology Open	2019	Taxonogenomics description of Parabacte	EOC (2026): https://doi.org/10.1002/mbo3.70250
https://doi.org/10.1002/mbo3.735	Microbiology Open	2019	Miniphocibacter massiliensis gen. nov., sp. nov., a new species isolated from the human gut and its taxono-genomics description	EOC (2026): https://doi.org/10.1002/mbo3.70248
https://doi.org/10.3390/microbiolres12010004	Microbiology Research	2021	Negativibacillus massiliensis gen. nov., sp. nov., a New Bacterial Genus Isolated from a Human Left Colon Sample	NA
https://doi.org/10.1038/NMICROBIOL.2016.203	Nature Microbiology	2016	Culture of previously uncultured members of the human gut microbiota by culturomics	Retracted (2024): https://doi.org/10.1038/s41564-024-01894-5
https://doi.org/10.1016/j.nmni.2015.09.008	New Microbes and New Infections	2015	Bacillus rubiinfantis sp. nov. strain mt2T, a new bacterial species isolated from human gut	EOC (2024): https://doi.org/10.1016/j.nmni.2024.101263
https://doi.org/10.1016/j.nmni.2015.09.011	New Microbes and New Infections	2015	Bacillus niameyensis sp. nov., a new bacterial species isolated from human gut	EOC (2024): https://doi.org/10.1016/j.nmni.2024.101262
https://doi.org/10.1016/j.nmni.2015.09.012	New Microbes and New Infections	2015	Noncontiguous finished genome sequence and description of Virgibacillus massiliensis sp. nov., a moderately halophilic bacterium isolated from human gut	EOC (2024): https://doi.org/10.1016/j.nmni.2024.101364
https://doi.org/10.1016/j.nmni.2015.09.014	New Microbes and New Infections	2015	Virgibacillus senegalensis sp. nov., a new moderately halophilic bacterium isolated from human gut	EOC (2024): https://doi.org/10.1016/j.nmni.2024.101411
https://doi.org/10.1016/j.nmni.2015.10.009	New Microbes and New Infections	2015	High-quality genome sequence and description of Bacillus ndiopicus strain FF3T sp. nov.	EOC (2024): https://doi.org/10.1016/j.nmni.2024.101326
https://doi.org/10.1016/j.nmni.2015.11.002	New Microbes and New Infections	2016	Noncontiguous finished genome sequence and description of Gabonia massiliensis gen. nov., sp. nov.	EOC (2024): https://doi.org/10.1016/j.nmni.2024.101359
https://doi.org/10.1016/j.nmni.2015.11.007	New Microbes and New Infections	2016	Noncontiguous finished genome sequence and description of Kallipyga gabonensis sp. nov.	EOC (2024): https://doi.org/10.1016/j.nmni.2024.101360
https://doi.org/10.1016/j.nmni.2015.12.005	New Microbes and New Infections	2016	Noncontiguous finished genome sequence and description of Bacillus andreraoultii strain SIT1T sp. nov.	NA
https://doi.org/10.1016/j.nmni.2016.01.002	New Microbes and New Infections	2016	Genome sequence and description of Anaerosalibacter massiliensis sp. nov.	EOC (2024): https://doi.org/10.1016/j.nmni.2024.101314
https://doi.org/10.1016/j.nmni.2016.01.010	New Microbes and New Infections	2016	Massilibacterium senegalense gen. nov., sp. nov., a new bacterial genus isolated from the human gut	EOC (2024): https://doi.org/10.1016/j.nmni.2024.101344
https://doi.org/10.1016/j.nmni.2016.01.013	New Microbes and New Infections	2016	Noncontiguous finished genome sequence and description of Paenibacillus ihumii sp. nov. strain AT5	EOC (2024): https://doi.org/10.1016/j.nmni.2024.101362
https://doi.org/10.1016/j.nmni.2016.02.002	New Microbes and New Infections	2016	Drancourtella massiliensis gen. nov., sp. nov. isolated from fresh healthy human faecal sample from South France	EOC (2024): https://doi.org/10.1016/j.nmni.2024.101303
https://doi.org/10.1016/j.nmni.2016.03.003	New Microbes and New Infections	2016	Genome sequence and description of Desnuesiella massiliensis gen. nov., sp. nov. a new member of family Clostridiaceae	EOC (2024): https://doi.org/10.1016/j.nmni.2024.101317
https://doi.org/10.1016/j.nmni.2016.03.002	New Microbes and New Infections	2016	“Lascolabacillus massiliensis”: a new species isolated from the human gut	EOC (2024): https://doi.org/10.1016/j.nmni.2024.101338
https://doi.org/10.1016/j.nmni.2016.04.001	New Microbes and New Infections	2016	Romboutsia timonensis, a new species isolated from human gut	EOC (2024): https://doi.org/10.1016/j.nmni.2024.101385
https://doi.org/10.1016/j.nmni.2016.04.003	New Microbes and New Infections	2016	“Bariatricus massiliensis” as a new bacterial species from human gut microbiota	EOC (2024): https://doi.org/10.1016/j.nmni.2024.101266
https://doi.org/10.1016/j.nmni.2016.04.007	New Microbes and New Infections	2016	Anaeromassilibacillus senegalensis gen. nov., sp. nov., isolated from the gut of a child with kwashiorkor	EOC (2024): https://doi.org/10.1016/j.nmni.2024.101254
https://doi.org/10.1016/j.nmni.2016.04.008	New Microbes and New Infections	2016	‘Olegusella massiliensis’ strain KHD7, a new bacterial genus isolated from the female genital tract	EOC (2024): https://doi.org/10.1016/j.nmni.2024.101368
https://doi.org/10.1016/j.nmni.2016.05.002	New Microbes and New Infections	2016	Tessaracoccus massiliensis sp. nov., a new bacterial species isolated from the human gut	EOC (2024): https://doi.org/10.1016/j.nmni.2024.101398
https://doi.org/10.1016/j.nmni.2016.04.014	New Microbes and New Infections	2016	Christensenella massiliensis, a new bacterial species isolated from the human gut	EOC (2024): https://doi.org/10.1016/j.nmni.2024.101276
https://doi.org/10.1016/j.nmni.2016.05.001	New Microbes and New Infections	2016	“Emergencia timonensis,” a new bacterium isolated from the stool of a healthy patient	EOC (2024): https://doi.org/10.1016/j.nmni.2024.101306
https://doi.org/10.1016/j.nmni.2016.04.013	New Microbes and New Infections	2016	“Actinomyces ihumii,” a new bacterial species isolated from the digestive microbiota of a HIV-infected patient	EOC (2024): https://doi.org/10.1016/j.nmni.2024.101248
https://doi.org/10.1016/j.nmni.2016.05.003	New Microbes and New Infections	2016	“Massiliomicrobiota timonensis,” a new bacterial species isolated from the human gut	EOC (2024): https://doi.org/10.1016/j.nmni.2024.101349
https://doi.org/10.1016/j.nmni.2016.05.007	New Microbes and New Infections	2016	Haloferax massiliensis sp. nov., the first human-associated halophilic archaea	EOC (2024): https://doi.org/10.1016/j.nmni.2024.101323
https://doi.org/10.1016/j.nmni.2016.05.005	New Microbes and New Infections	2016	“Senegalia massiliensis,” a new bacterium isolated from the human gastrointestinal tract	EOC (2024): https://doi.org/10.1016/j.nmni.2024.101391
https://doi.org/10.1016/j.nmni.2016.05.008	New Microbes and New Infections	2016	“Africanella massiliensis,” a new bacterial genus isolated from human gut microbiota	EOC (2024): https://doi.org/10.1016/j.nmni.2024.101251
https://doi.org/10.1016/j.nmni.2016.05.006	New Microbes and New Infections	2016	“Bacillus mediterraneensis,” a new bacterial species isolated from human gut microbiota	EOC (2024): https://doi.org/10.1016/j.nmni.2024.101261
https://doi.org/10.1016/j.nmni.2016.05.009	New Microbes and New Infections	2016	Numidum massiliense gen. nov., sp. nov., a new member of the Bacillaceae family isolated from the human gut	EOC (2024): https://doi.org/10.1016/j.nmni.2024.101367
https://doi.org/10.1016/j.nmni.2016.05.013	New Microbes and New Infections	2016	Actinomyces urinae sp. nov., isolated from 13-year-old girl affected by nephritic syndrome	EOC (2024): https://doi.org/10.1016/j.nmni.2024.101249
https://doi.org/10.1016/j.nmni.2016.05.010	New Microbes and New Infections	2016	Christensenella timonensis, a new bacterial species isolated from the human gut	EOC (2024): https://doi.org/10.1016/j.nmni.2024.101277
https://doi.org/10.1016/j.nmni.2016.05.014	New Microbes and New Infections	2016	‘Clostridium massiliodielmoense’, a new species isolated from the human gut microbiota	EOC (2024): https://doi.org/10.1016/j.nmni.2024.101278
https://doi.org/10.1016/j.nmni.2016.05.015	New Microbes and New Infections	2016	‘Eisenbergiella massiliensis’, a new species isolated from human stool collected after bariatric surgery	NA
https://doi.org/10.1016/j.nmni.2016.05.018	New Microbes and New Infections	2016	‘Negativicoccus massiliensis’, a new species identified from human stool from an obese patient after bariatric surgery	EOC (2024): https://doi.org/10.1016/j.nmni.2024.101357
https://doi.org/10.1016/j.nmni.2016.05.016	New Microbes and New Infections	2016	‘Neglecta timonensis’ gen. nov., sp. nov., a new human-associated species	EOC (2024): https://doi.org/10.1016/j.nmni.2024.101358
https://doi.org/10.1016/j.nmni.2016.05.017	New Microbes and New Infections	2016	‘Lascolabacter vaginalis’ strain KHD1, a new bacterial species cultivated from human female genital tract	EOC (2024): https://doi.org/10.1016/j.nmni.2024.101339
https://doi.org/10.1016/j.nmni.2016.05.019	New Microbes and New Infections	2016	‘Peptoniphilus raoultii’ sp. nov., a new species isolated from human female genital tract	EOC (2024): https://doi.org/10.1016/j.nmni.2024.101375
https://doi.org/10.1016/j.nmni.2016.06.001	New Microbes and New Infections	2016	Anaerococcus urinomassiliensis sp. nov., isolated from a urine sample of a 17-year-old boy affected by autoimmune hepatitis and membranoproliferative glomerulonephritis	EOC (2024): https://doi.org/10.1016/j.nmni.2024.101253
https://doi.org/10.1016/j.nmni.2016.06.003	New Microbes and New Infections	2016	‘Bacteroides mediterraneensis’ sp. nov., a new human-associated bacterium isolated from ileum specimen	Correction (2019): https://doi.org/10.1016/j.nmni.2019.100523
https://doi.org/10.1016/j.nmni.2016.06.002	New Microbes and New Infections	2016	‘Mediterranea massiliensis’ gen. nov., sp. nov., a new human-associated bacterium isolated from the right and left colon lavage of a 58-year-old patient	EOC (2024): https://doi.org/10.1016/j.nmni.2024.101351
https://doi.org/10.1016/j.nmni.2016.06.005	New Microbes and New Infections	2016	‘Marseilla massiliensis’ gen. nov., sp. nov., isolated from human right colon	NA
https://doi.org/10.1016/j.nmni.2016.06.008	New Microbes and New Infections	2016	‘Peptoniphilus vaginalis’ sp. nov., a new species isolated from human female genital tract	EOC (2024): https://doi.org/10.1016/j.nmni.2024.101377
https://doi.org/10.1016/j.nmni.2016.06.009	New Microbes and New Infections	2016	‘Phocea massiliensis’ a new bacterial species isolated from the human gut	EOC (2024): https://doi.org/10.1016/j.nmni.2024.101378
https://doi.org/10.1016/j.nmni.2016.06.010	New Microbes and New Infections	2016	‘Culturomica massiliensis’, a new bacterium isolated from the human gut	EOC (2024): https://doi.org/10.1016/j.nmni.2024.101294
https://doi.org/10.1016/j.nmni.2016.06.011	New Microbes and New Infections	2016	“Varibaculum massiliense” sp. nov., a new bacterial species isolated from human urine	EOC (2024): https://doi.org/10.1016/j.nmni.2024.101408
https://doi.org/10.1016/j.nmni.2016.06.013	New Microbes and New Infections	2016	“Raoultibacter massiliensis” gen. nov., sp. nov., a new bacterium isolated from the human gut of a Saudi Bedouin	EOC (2024): https://doi.org/10.1016/j.nmni.2024.101383
https://doi.org/10.1016/j.nmni.2016.06.012	New Microbes and New Infections	2016	“Ihubacter massiliensis”: a new bacterium isolated from the human gut	EOC (2024): https://doi.org/10.1016/j.nmni.2024.101327
https://doi.org/10.1016/j.nmni.2016.06.014	New Microbes and New Infections	2016	“Prevotellamassilia timonensis,” a new bacterial species isolated from the human gut	EOC (2024): https://doi.org/10.1016/j.nmni.2024.101380
https://doi.org/10.1016/j.nmni.2016.07.012	New Microbes and New Infections	2016	‘Beduinella massiliensis’, gen. nov., sp. nov. a new genus representing a new family in the phylum Firmicutes, and proposal of Beduinellaceae fam. nov.	EOC (2024): https://doi.org/10.1016/j.nmni.2024.101267
https://doi.org/10.1016/j.nmni.2016.07.005	New Microbes and New Infections	2016	“Lagierella massiliensis,” a new bacterium detected in human feces	EOC (2024): https://doi.org/10.1016/j.nmni.2024.101337
https://doi.org/10.1016/j.nmni.2016.07.011	New Microbes and New Infections	2016	‘Flaviflexus massiliensis’, a new bacterial species isolated from the human gut	EOC (2024): https://doi.org/10.1016/j.nmni.2024.101310
https://doi.org/10.1016/j.nmni.2016.07.010	New Microbes and New Infections	2016	Butyricimonas phoceensis sp. nov., a new anaerobic species isolated from the human gut microbiota of a French morbidly obese patient	EOC (2024): https://doi.org/10.1016/j.nmni.2024.101272
https://doi.org/10.1016/j.nmni.2016.07.013	New Microbes and New Infections	2016	‘Halomonas massiliensis’ sp. nov., a new halotolerant bacterium isolated from the human gut	EOC (2024): https://doi.org/10.1016/j.nmni.2024.101324
https://doi.org/10.1016/j.nmni.2016.07.008	New Microbes and New Infections	2016	“Ihuprevotella massiliensis” gen. nov., sp. nov., isolated from human gut	EOC (2024): https://doi.org/10.1016/j.nmni.2024.101328
https://doi.org/10.1016/j.nmni.2016.07.015	New Microbes and New Infections	2016	“Anaerotruncus massiliensis,” a new species identified from human stool from an obese patient after bariatric surgery	EOC (2024): https://doi.org/10.1016/j.nmni.2024.101257
https://doi.org/10.1016/j.nmni.2016.07.017	New Microbes and New Infections	2016	‘Urinacoccus massiliensis’ gen. nov. sp. nov., identified in urine sample of a 7-year-old boy hospitalized for dental care under general anaesthesia	EOC (2024): https://doi.org/10.1016/j.nmni.2024.101403
https://doi.org/10.1016/j.nmni.2016.09.001	New Microbes and New Infections	2016	Corynebacterium phoceense sp. nov., strain MC1T a new bacterial species isolated from human urine	EOC (2024): https://doi.org/10.1016/j.nmni.2024.101291
https://doi.org/10.1016/j.nmni.2016.09.004	New Microbes and New Infections	2016	“Ruminococcus phoceensis,” a new species identified from human stool from an obese patient before bariatric surgery	EOC (2024): https://doi.org/10.1016/j.nmni.2024.101387
https://doi.org/10.1016/j.nmni.2016.09.012	New Microbes and New Infections	2017	“Vaginella massiliensis” gen. nov., sp. nov., a new genus cultivated from human female genital tract	EOC (2024): https://doi.org/10.1016/j.nmni.2024.101406
https://doi.org/10.1016/j.nmni.2016.09.010	New Microbes and New Infections	2017	“Corynebacterium urinapleomorphum” sp. nov., isolated from a urine sample of a 2-month-old boy affected by rotavirus gastroenteritis	EOC (2024): https://doi.org/10.1016/j.nmni.2024.101293
https://doi.org/10.1016/j.nmni.2016.09.013	New Microbes and New Infections	2017	Discovery of a new species within Bacillus genus in a stool sample from Gabon: “Bacillus massiliogabonensis” sp. nov.	EOC (2024): https://doi.org/10.1016/j.nmni.2024.101302
https://doi.org/10.1016/j.nmni.2016.10.005	New Microbes and New Infections	2017	“Intestinimonas gabonensis” sp. nov., a new bacterium detected from a Gabonese stool specimen	EOC (2024): https://doi.org/10.1016/j.nmni.2024.101330
https://doi.org/10.1016/j.nmni.2016.10.006	New Microbes and New Infections	2017	“Libanicoccus massiliensis” gen. nov., sp. nov., a new bacterium isolated from a stool sample from a pygmy woman	EOC (2024): https://doi.org/10.1016/j.nmni.2024.101340
https://doi.org/10.1016/j.nmni.2016.11.006	New Microbes and New Infections	2017	Taxonogenomics and description of Vaginella massiliensis gen. nov., sp. nov., strain Marseille P2517T, a new bacterial genus isolated from the human vagina	EOC (2024): https://doi.org/10.1016/j.nmni.2024.101395
https://doi.org/10.1016/j.nmni.2016.11.003	New Microbes and New Infections	2017	Rubeoparvulum massiliense gen. nov., sp. nov., a new bacterial genus isolated from the human gut of a Senegalese infant with severe acute malnutrition	EOC (2024): https://doi.org/10.1016/j.nmni.2024.101386
https://doi.org/10.1016/j.nmni.2016.11.013	New Microbes and New Infections	2017	Noncontiguous finished genome sequence and description of Streptococcus timonensis sp. nov. isolated from the human stomach	EOC (2024): https://doi.org/10.1016/j.nmni.2024.101363
https://doi.org/10.1016/j.nmni.2016.11.010	New Microbes and New Infections	2017	‘Acidaminococcus timonensis’ sp. nov. and ‘Acidaminococcus massiliensis’ sp. nov. isolated from human gut	EOC (2024): https://doi.org/10.1016/j.nmni.2024.101246
https://doi.org/10.1016/j.nmni.2016.11.015	New Microbes and New Infections	2017	‘Metaprevotella massiliensis’ gen. nov., sp. nov., isolated from human ileum	EOC (2024): https://doi.org/10.1016/j.nmni.2016.11.015
https://doi.org/10.1016/j.nmni.2016.11.004	New Microbes and New Infections	2017	“Collinsella bouchesdurhonensis” sp. nov., identified in human stool sample	EOC (2024): https://doi.org/10.1016/j.nmni.2024.101283
https://doi.org/10.1016/j.nmni.2016.11.001	New Microbes and New Infections	2017	“Eggerthella timonensis” gen. nov. isolated from a human stool sample	EOC (2024): https://doi.org/10.1016/j.nmni.2024.101305
https://doi.org/10.1016/j.nmni.2016.11.005	New Microbes and New Infections	2017	‘Congobacterium massiliense’ gen. nov. sp. nov., a new bacterium isolated from the gut of a pygmy (Baka) woman	EOC (2024): https://doi.org/10.1016/j.nmni.2024.101286
https://doi.org/10.1016/j.nmni.2016.11.002	New Microbes and New Infections	2017	“Negativibacillus massiliensis” gen. nov., sp. nov., isolated from human left colon	EOC (2024): https://doi.org/10.1016/j.nmni.2024.101356
https://doi.org/10.1016/j.nmni.2016.12.001	New Microbes and New Infections	2017	Paenibacillus phocaensis sp. nov., isolated from the gut microbiota of a healthy infant	EOC (2024): https://doi.org/10.1016/j.nmni.2024.101372
https://doi.org/10.1016/j.nmni.2016.12.007	New Microbes and New Infections	2017	Pacaella massiliensis gen. nov., sp. nov., a new bacterial species isolated from the human gut	EOC (2024): https://doi.org/10.1016/j.nmni.2016.12.007
https://doi.org/10.1016/j.nmni.2016.12.006	New Microbes and New Infections	2017	Marseillibacter massiliensis gen. nov., sp. nov., a new bacterial genus isolated from the human gut	EOC (2024): https://doi.org/10.1016/j.nmni.2024.101343
https://doi.org/10.1016/j.nmni.2017.01.009	New Microbes and New Infections	2017	Genome sequence and description of Anaeromassilibacillus senegalensis gen. nov., sp. nov., isolated from the gut of patient with kwashiorkor	EOC (2024): https://doi.org/10.1016/j.nmni.2024.101313
https://doi.org/10.1016/j.nmni.2016.12.015	New Microbes and New Infections	2017	‘Pygmaiobacter massiliensis’ sp. nov., a new bacterium isolated from the human gut of a Pygmy woman	EOC (2024): https://doi.org/10.1016/j.nmni.2024.101382
https://doi.org/10.1016/j.nmni.2016.12.014	New Microbes and New Infections	2017	‘Bittarella massiliensis’ gen. nov., sp. nov. isolated by culturomics from the gut of a healthy 28-year-old man	EOC (2024): https://doi.org/10.1016/j.nmni.2024.101268
https://doi.org/10.1016/j.nmni.2016.12.018	New Microbes and New Infections	2017	‘Ndongobacter massiliensis’ gen. nov., sp. nov., a new bacterial genus isolated from a human urine sample after de novo kidney transplantation	NA
https://doi.org/10.1016/j.nmni.2016.12.016	New Microbes and New Infections	2017	Raoultibacter timonensis’ gen. nov., sp. nov. , a new bacterium isolated from the human gut of a Pygmy woman	EOC (2024): https://doi.org/10.1016/j.nmni.2016.12.016
https://doi.org/10.1016/j.nmni.2016.12.017	New Microbes and New Infections	2017	‘Gabonibacter timonensis’ sp. nov., a new bacterium isolated from the human gut of a Pygmy woman	EOC (2024): https://doi.org/10.1016/j.nmni.2024.101311
https://doi.org/10.1016/j.nmni.2017.01.001	New Microbes and New Infections	2017	‘Peptoniphilus urinimassiliensis’ sp. nov., a new bacterial species isolated from a human urine sample after de novo kidney transplantation	EOC (2024): https://doi.org/10.1016/j.nmni.2024.101376
https://doi.org/10.1016/j.nmni.2017.01.002	New Microbes and New Infections	2017	‘Actinotignum timonense’ sp. nov., a new bacterial species isolated from a human urine sample	EOC (2024): https://doi.org/10.1016/j.nmni.2024.101250
https://doi.org/10.1016/j.nmni.2017.01.008	New Microbes and New Infections	2017	‘Lachnoclostridium urinimassiliense’ sp. nov. and ‘Lachnoclostridium phocaeense’ sp. nov., two new bacterial species isolated from human urine after kidney transplantation	EOC (2024): https://doi.org/10.1016/j.nmni.2024.101333
https://doi.org/10.1016/j.nmni.2017.01.005	New Microbes and New Infections	2017	Description of ‘Gorbachella massiliensis’ gen. nov., sp. nov., ‘Fenollaria timonensis’ sp. nov., ‘Intestinimonas timonensis’ sp. nov. and ‘Collinsella ihuae’ sp. nov. isolated from healthy fresh stools with culturomics	EOC (2024): https://doi.org/10.1016/j.nmni.2024.101298
https://doi.org/10.1016/j.nmni.2017.02.002	New Microbes and New Infections	2017	‘Khelaifiella massiliensis’, ‘Niameybacter massiliensis’, ‘Brachybacterium massiliense’, ‘Enterobacter timonensis’, ‘Massilibacillus massiliensis’, new bacterial species and genera isolated from the gut microbiota of healthy infants	EOC (2024): https://doi.org/10.1016/j.nmni.2024.101331
https://doi.org/10.1016/j.nmni.2017.01.011	New Microbes and New Infections	2017	‘Bacteroides ihuae’ sp. nov., a new bacterial species isolated from the human respiratory microbiome	EOC (2024): https://doi.org/10.1016/j.nmni.2024.101265
https://doi.org/10.1016/j.nmni.2017.01.013	New Microbes and New Infections	2017	‘Actinomyces provencensis’ sp. nov., ‘Corynebacterium bouchesdurhonense’ sp. nov., ‘Corynebacterium provencense’ sp. nov. and ‘Xanthomonas massiliensis’ sp. nov., 4 new species isolated from fresh stools of obese French patients	N/A
https://doi.org/10.1016/j.nmni.2017.02.004	New Microbes and New Infections	2017	‘Urmitella timonensis’ gen. nov., sp. nov., ‘Blautia marasmi’ sp. nov., ‘Lachnoclostridium pacaense’ sp. nov., ‘Bacillus marasmi’ sp. nov. and ‘Anaerotruncus rubiinfantis’ sp. nov., isolated from stool samples of undernourished African children	EOC (2024): https://doi.org/10.1016/j.nmni.2024.101405
https://doi.org/10.1016/j.nmni.2017.02.005	New Microbes and New Infections	2017	‘Collinsella phocaeensis’ sp. nov., ‘Clostridium merdae’ sp. nov., ‘Sutterella massiliensis’ sp. nov., ‘Sutturella timonensis’ sp. nov., ‘Enorma phocaeensis’ sp. nov., ‘Mailhella massiliensis’ gen. nov., sp. nov., ‘Mordavella massiliensis’ gen. nov., sp. nov. and ‘Massiliprevotella massiliensis’ gen. nov., sp. nov., 9 new species isolated from fresh stool samples of healthy French patients	EOC (2024): https://doi.org/10.1016/j.nmni.2024.101284
https://doi.org/10.1016/j.nmni.2017.03.003	New Microbes and New Infections	2017	‘Arcanobacterium urinimassiliense’ sp. nov., a new bacterium isolated from the urogenital tract	EOC (2024): https://doi.org/10.1016/j.nmni.2024.101260
https://doi.org/10.1016/j.nmni.2017.03.005	New Microbes and New Infections	2017	‘Corynebacterium fournierii,’ a new bacterial species isolated from the vaginal sample of a patient with bacterial vaginosis	EOC (2024): https://doi.org/10.1016/j.nmni.2024.101288
https://doi.org/10.1016/j.nmni.2017.04.003	New Microbes and New Infections	2017	‘Phoenicibacter massiliensis’ gen. nov., sp. nov., a new bacterium isolated from the human gut of a pygmy woman	EOC (2024): https://doi.org/10.1016/j.nmni.2024.101379
https://doi.org/10.1016/j.nmni.2017.04.005	New Microbes and New Infections	2017	Noncontiguous finished genome sequences and description of Bacillus massiliglaciei, Bacillus mediterraneensis, Bacillus massilinigeriensis, Bacillus phocaeensis and Bacillus tuaregi, five new species identified by culturomics	EOC (2024): https://doi.org/10.1016/j.nmni.2024.101365
https://doi.org/10.1016/j.nmni.2017.05.005	New Microbes and New Infections	2017	‘Marasmitruncus massiliensis’ gen. nov., sp. nov., ‘Clostridium culturomicum’ sp. nov., ‘Blautia provencensis’ sp. nov., ‘Bacillus caccae’ sp. nov. and ‘Ornithinibacillus massiliensis’ sp. nov., isolated from stool samples of undernourished African children	EOC (2024): https://doi.org/10.1016/j.nmni.2024.101342
https://doi.org/10.1016/j.nmni.2017.05.001	New Microbes and New Infections	2017	Description of ‘Beduinibacterium massiliense’ gen. nov., sp. nov., ‘Massilimaliae massiliensis’ gen. nov., sp. nov., ‘Provencibacterium massiliense’ gen. nov., sp. nov. and ‘Oscilibacter massiliensis’ sp. nov., isolated from a faecal specimen of a 19-year-old healthy Saudi Arabian Bedouin by culturomics	EOC (2024): https://doi.org/10.1016/j.nmni.2024.101296
https://doi.org/10.1016/j.nmni.2017.05.013	New Microbes and New Infections	2017	‘Olsenella congonensis’ sp.nov., identified in human stool sample	EOC (2024): https://doi.org/10.1016/j.nmni.2024.101369
https://doi.org/10.1016/j.nmni.2017.05.011	New Microbes and New Infections	2017	Description of ‘Arabia massiliensis’ gen. nov., sp. nov., ‘Gordonibacter massiliensis’ sp. nov., and ‘Bacilliculturomica massiliensis’ gen. nov., sp. nov., isolated from a faecal specimen of a 50-year-old Saudi Bedouin woman	EOC (2024): https://doi.org/10.1016/j.nmni.2024.101295
https://doi.org/10.1016/j.nmni.2017.05.017	New Microbes and New Infections	2017	Description of ‘Blautia phocaeensis’ sp. nov. and ‘Lachnoclostridium edouardi’ sp. nov., isolated from healthy fresh stools of Saudi Arabia Bedouins by culturomics	EOC (2024): https://doi.org/10.1016/j.nmni.2017.05.017
https://doi.org/10.1016/j.nmni.2017.06.002	New Microbes and New Infections	2017	‘Khoudiadiopia massiliensis’ gen. nov., sp. nov., strain Marseille-P2746TT, a new bacterial genus isolated from the female genital tract	EOC (2024): https://doi.org/10.1016/j.nmni.2024.101332
https://doi.org/10.1016/j.nmni.2017.07.001	New Microbes and New Infections	2017	‘Lactobacillus timonensis’ sp. nov., a new bacterial species isolated from the human gut	EOC (2024): https://doi.org/10.1016/j.nmni.2024.101335
https://doi.org/10.1016/j.nmni.2017.07.004	New Microbes and New Infections	2017	Noncontiguous finished genome sequences and descriptions of ‘Paenibacillus bouchesdurhonensis,’ ‘Paenibacillus rubinfantis,’ ‘Paenibacillus senegalimassiliensis’ and ‘Paenibacillus tuaregi’ identified by culturomics	EOC (2024): https://doi.org/10.1016/j.nmni.2024.101366
https://doi.org/10.1016/j.nmni.2017.09.001	New Microbes and New Infections	2017	‘Clostridium mediterraneense,’ a new bacterial species isolated from the human gut	EOC (2024): https://doi.org/10.1016/j.nmni.2024.101279
https://doi.org/10.1016/j.nmni.2017.08.007	New Microbes and New Infections	2017	Genome sequence and description of Mobilicoccus massiliensis sp. nov. isolated from the stool of a Nigerian boy with kwashiorkor	EOC (2024): https://doi.org/10.1016/j.nmni.2017.08.007
https://doi.org/10.1016/j.nmni.2017.10.011	New Microbes and New Infections	2018	‘Massilimalia timonensis’ sp. nov., a new bacterium species isolated from human faeces after decontamination with alcohol	EOC (2024): https://doi.org/10.1016/j.nmni.2024.101346
https://doi.org/10.1016/j.nmni.2017.10.006	New Microbes and New Infections	2018	‘Lactobacillus raoultii’ sp. nov., a new bacterium isolated from the vaginal flora of a woman with bacterial vaginosis	EOC (2024): https://doi.org/10.1016/j.nmni.2024.101334
https://doi.org/10.1016/j.nmni.2017.10.001	New Microbes and New Infections	2018	‘Brevibacterium ihuae’ sp. nov., isolated from a stool sample of a healthy 25-year-old woman	EOC (2024): https://doi.org/10.1016/j.nmni.2024.101271
https://doi.org/10.1016/j.nmni.2017.11.001	New Microbes and New Infections	2018	Libanicoccus massiliensis gen. nov., sp. nov., a new bacterium isolated from human stool	EOC (2024): https://doi.org/10.1016/j.nmni.2024.101420
https://doi.org/10.1016/j.nmni.2017.11.003	New Microbes and New Infections	2018	Taxonogenomic description of four new Clostridium species isolated from human gut: ‘Clostridium amazonitimonense’, ‘Clostridium merdae’, ‘Clostridium massilidielmoense’ and ‘Clostridium nigeriense’	EOC (2024): https://doi.org/10.1016/j.nmni.2024.101392
https://doi.org/10.1016/j.nmni.2017.12.007	New Microbes and New Infections	2018	‘Bacteroides cutis,’ a new bacterial species isolated from human skin	EOC (2024): https://doi.org/10.1016/j.nmni.2024.101264
https://doi.org/10.1016/j.nmni.2017.12.004	New Microbes and New Infections	2018	‘Lactomassilus timonensis,’ a new anaerobic bacterial species isolated from the milk of a healthy African mother	EOC (2024): https://doi.org/10.1016/j.nmni.2024.101336
https://doi.org/10.1016/j.nmni.2017.12.005	New Microbes and New Infections	2018	‘Enterococcus timonensis’ sp. nov., ‘Actinomyces marseillensis’ sp. nov., ‘Leptotrichia massiliensis’ sp. nov., ‘Actinomyces pacaensis’ sp. nov., ‘Actinomyces oralis’ sp. nov., ‘Actinomyces culturomici’ sp. nov. and ‘Gemella massiliensis’ sp. nov., new bacterial species isolated from the human respiratory microbiome	EOC (2024): https://doi.org/10.1016/j.nmni.2024.101309
https://doi.org/10.1016/j.nmni.2018.01.003	New Microbes and New Infections	2018	‘Cellulomonas timonensis’ sp. nov., taxonogenomics description of a new bacterial species isolated from human gut	EOC (2024): https://doi.org/10.1016/j.nmni.2018.01.003
https://doi.org/10.1016/j.nmni.2018.02.005	New Microbes and New Infections	2018	Gorillibacterium timonense sp. nov. and Vitreoscilla massiliensis sp. nov., two new bacterial species isolated from stool specimens of obese Amazonian patients	EOC (2024): https://doi.org/10.1016/j.nmni.2024.101321
https://doi.org/10.1016/j.nmni.2018.03.002	New Microbes and New Infections	2018	Sanguibacter massiliensis sp. nov., Actinomyces minihominis sp. nov., Clostridium minihomine sp. nov., Neobittarella massiliensis gen. nov. and Miniphocibacter massiliensis gen. nov., new bacterial species isolated by culturomics from human stool samples	EOC (2024): https://doi.org/10.1016/j.nmni.2024.10138
https://doi.org/10.1016/j.nmni.2018.03.006	New Microbes and New Infections	2018	‘Selenomonas massiliensis,’ a new anaerobic bacterial species isolated from human oral microbiota	EOC (2024): https://doi.org/10.1016/j.nmni.2024.101390
https://doi.org/10.1016/j.nmni.2018.06.004	New Microbes and New Infections	2018	Noncontiguous finished genome sequences and descriptions of Actinomyces ihuae, Actinomyces bouchesdurhonensis, Actinomyces urinae, Actinomyces marseillensis, Actinomyces mediterranea and Actinomyces oralis sp. nov. identified by culturomics	EOC (2024): https://doi.org/10.1016/j.nmni.2018.06.004
https://doi.org/10.1016/j.nmni.2018.06.005	New Microbes and New Infections	2018	Genome analysis and description of Xanthomonas massiliensis sp. nov., a new species isolated from human faeces	EOC (2024): https://doi.org/10.1016/j.nmni.2024.101312
https://doi.org/10.1016/j.nmni.2018.11.005	New Microbes and New Infections	2019	Comparison of the gut microbiota of obese individuals from different geographic origins	EOC (2024): https://doi.org/10.1016/j.nmni.2024.101285
https://doi.org/10.1016/j.nmni.2018.10.009	New Microbes and New Infections	2019	Treponema species enrich the gut microbiota of traditional rural populations but are absent from urban individuals	EOC (2024): https://doi.org/10.1016/j.nmni.2024.101401
https://doi.org/10.1016/j.nmni.2019.01.004	New Microbes and New Infections	2019	Anaerotruncus massiliensis sp. nov., a succinate-producing bacterium isolated from human stool from an obese patient after bariatric surgery	EOC (2024): https://doi.org/10.1016/j.nmni.2024.101256
https://doi.org/10.1016/j.nmni.2019.100548	New Microbes and New Infections	2019	Genome sequence and description of Coprococcus phoceensis gen. nov., sp. nov., a new bacterial genus isolated from the human left colon	EOC (2024): https://doi.org/10.1016/j.nmni.2024.101316
https://doi.org/10.1016/j.nmni.2019.100573	New Microbes and New Infections	2019	Acidaminococcus provencensis sp. nov., a new bacterium isolated from a fresh human stool specimen	EOC (2024): https://doi.org/10.1016/j.nmni.2024.101245
https://doi.org/10.1016/j.nmni.2019.100586	New Microbes and New Infections	2019	Enterobacter timonensis sp. nov., a new bacterium isolated from a fresh human stool specimen	EOC (2024): https://doi.org/10.1016/j.nmni.2024.101307
https://doi.org/10.1016/j.nmni.2019.100593	New Microbes and New Infections	2019	Corynebacterium pacaense sp. nov., Alistipes megaguti sp. nov., Alistipes provencensis sp. nov., 3 new bacteria isolated from fresh human stool specimens	EOC (2024): https://doi.org/10.1016/j.nmni.2024.101290
https://doi.org/10.1016/j.nmni.2019.100624	New Microbes and New Infections	2020	Taxono-genomics and description of Gordonibacter massiliensis sp. nov., a new bacterium isolated from stool of healthy patient	EOC (2024): https://doi.org/10.1016/j.nmni.2024.101393
https://doi.org/10.1016/j.nmni.2019.100631	New Microbes and New Infections	2020	Taxono-genomics and description of Haloimpatiens massiliensis sp. nov., a new bacterium isolated from the gut of a healthy infant	EOC (2024): https://doi.org/10.1016/j.nmni.2024.101394
https://doi.org/10.1016/j.nmni.2020.100700	New Microbes and New Infections	2020	Detailed description of Senegalia massiliensis strain SIT17T, a bacterium isolated from the human gut	EOC (2024): https://doi.org/10.1016/j.nmni.2024.101301
https://doi.org/10.1016/j.nmni.2020.100718	New Microbes and New Infections	2020	Taxonogenomics description of Bacillus dakarensis sp. nov., Bacillus sinesaloumensis sp. nov. and Bacillus massiliogabonensis sp. nov., three new species isolated from human stools	EOC (2024): https://doi.org/10.1016/j.nmni.2024.101397
https://doi.org/10.1016/j.nmni.2020.100703	New Microbes and New Infections	2020	Description of Prevotella rectalis sp. nov., a new bacterium isolated from human rectum	EOC (2024): https://doi.org/10.1016/j.nmni.2024.101300
https://doi.org/10.1016/j.nmni.2020.100706	New Microbes and New Infections	2020	Megasphaera vaginalis sp. nov. and Anaerococcus vaginimassiliensis sp. nov., new bacteria isolated from vagina of French woman with bacterial vaginosis	EOC (2024): https://doi.org/10.1016/j.nmni.2024.101352
https://doi.org/10.1016/j.nmni.2020.100719	New Microbes and New Infections	2020	Description of Clostridium cagae sp. nov., Clostridium rectalis sp. nov. and Hathewaya massiliensis sp. nov., new anaerobic bacteria isolated from human stool samples	NA
https://doi.org/10.1016/j.nmni.2020.100771	New Microbes and New Infections	2020	Two new bacteria isolated from vagina of a patient with vaginosis: Atopobium massiliense sp. nov. and Butyricimonas vaginalis sp. nov.	EOC (2024): https://doi.org/10.1016/j.nmni.2024.101402
https://doi.org/10.1016/j.nmni.2021.100850	New Microbes and New Infections	2021	Luxibacter massiliensis gen. nov., sp. nov., a new bacterium isolated from the human gut microbiota	EOC (2024): https://doi.org/10.1016/j.nmni.2024.101341
https://doi.org/10.1016/j.nmni.2021.100854	New Microbes and New Infections	2021	Taxonogenomics description of Arcanobacterium urinimassiliense sp. nov., a new bacterial species isolated from urine sample	EOC (2024): https://doi.org/10.1016/j.nmni.2024.101396
https://doi.org/10.1038/nutd.2015.3	Nutrition & Diabetes	2015	Comparison of the gut microbiota of people in France and Saudi Arabia	NA
https://doi.org/10.1089/omi.2015.0143	OMICS: A journal of integrative biolody	2015	Rise of Microbial Culturomics: Noncontiguous Finished Genome Sequence and Description of Beduini massiliensis gen. nov., sp. nov.	NA
https://doi.org/10.1089/omi.2016.0004	OMICS: A journal of integrative biolody	2016	Microbial Culturomics to Map Halophilic Bacterium in Human Gut: Genome Sequence and Description of Oceanobacillus jeddahense sp. nov.	NA
https://doi.org/10.1089/omi.2017.0027	OMICS: A journal of integrative biolody	2018	Microbial Culturomics Application for Global Health: Noncontiguous Finished Genome Sequence and Description of Pseudomonas massiliensis Strain CB-1T sp. nov. in Brazil	NA
https://doi.org/10.1089/omi.2017.0151	OMICS: A journal of integrative biolody	2018	Microbial Culturomics Broadens Human Vaginal Flora Diversity: Genome Sequence and Description of Prevotella lascolaii sp. nov. Isolated from a Patient with Bacterial Vaginosis	NA
https://doi.org/10.1371/journal.pntd.0001403	PLOS Negected Tropical Diseases	2011	Tropheryma whipplei: A Common Bacterium in Rural Senegal	Retracted (2025): https://doi.org/10.1371/journal.pntd.0013229
https://doi.org/10.1371/journal.pone.0040888	PLOS ONE	2012	Molecular Detection of Eukaryotes in a Single Human Stool Sample from Senegal	EOC (2022): https://doi.org/10.1371/journal.pone.0277999
https://doi.org/10.1371/journal.pone.0059474	PLOS ONE	2013	Plant and Fungal Diversity in Gut Microbiota as Revealed by Molecular and Culture Investigations	EOC (2022): https://doi.org/10.1371/journal.pone.0278014
https://doi.org/10.1371/journal.pone.0106994	PLOS ONE	2014	Eukaryote Culturomics of the Gut Reveals New Species	EOC (2022): https://doi.org/10.1371/journal.pone.0278023
https://doi.org/10.21203/rs.3.rs-63079/v1	Research Square - Pre-print	2020	Characterisation of the Vaginal Microbiota Using Culturomics and Metagenomics Suggests Transplantation of Gut Microbiota Into the Vagina During Bacterial Vaginosis	NA
https://doi.org/10.21203/rs.3.rs-256077/v1	Research Square - Pre-print	2021	Description of Gemella massiliensis sp. nov., a new bacterium isolated from the human gut.	Published (2021) https://doi.org/10.1007/s00203-021-02493-2
https://doi.org/10.1038/srep26051	Scientific Reports	2016	Increased Gut Redox and Depletion of Anaerobic and Methanogenic Prokaryotes in Severe Acute Malnutrition	Retracted (2023): https://doi.org/10.1038/s41598-023-44597-3
https://doi.org/10.1038/s41598-019-45611-3	Scientific Reports	2019	Gut Microbiota Alteration is Characterized by a Proteobacteria and Fusobacteria Bloom in Kwashiorkor and a Bacteroidetes Paucity in Marasmus	Retracted (2023): https://doi.org/10.1038/s41598-023-44593-7
https://doi.org/10.1038/s41598-021-82420-z	Scientific Reports	2021	Anaerococcus urinimassiliensis sp. nov., a new bacterium isolated from human urine	NA
https://doi.org/10.4056/sigs.2415480	Standards in Genomic Sciences	2012	Non-contiguous finished genome sequence and description of Anaerococcus senegalensis sp. nov.	NA
https://doi.org/10.4056/sigs.2776064	Standards in Genomic Sciences	2012	Non contiguous-finished genome sequence and description of Bacillus timonensis sp. nov.	Correction (2023): https://doi.org/10.1186/s40793-022-00448-8
https://doi.org/10.4056/sigs.2685971	Standards in Genomic Sciences	2012	Non-contiguous finished genome sequence and description of Alistipes timonensis sp. nov.	NA
https://doi.org/10.4056/sigs.2766062	Standards in Genomic Sciences	2012	Non-contiguous finished genome sequence and description of Clostridium senegalense sp. nov.	NA
https://doi.org/10.4056/sigs.2625821	Standards in Genomic Sciences	2012	Genome sequence and description of Alistipes senegalensis sp. nov.	NA
https://doi.org/10.4056/sigs.3056450	Standards in Genomic Sciences	2012	Non-contiguous finished genome sequence and description of Paenibacillus senegalensis sp. nov.	NA
https://doi.org/10.4056/sigs.2956294	Standards in Genomic Sciences	2012	Non contiguous-finished genome sequence and description of Peptoniphilus timonensis sp. nov.	NA
https://doi.org/10.4056/sigs.3306717	Standards in Genomic Sciences	2012	Genome sequence and description of Aeromicrobium massiliense sp. nov.	NA
https://doi.org/10.4056/sigs.3256677	Standards in Genomic Sciences	2012	Non-contiguous finished genome sequence and description of Brevibacterium senegalense sp. nov.	NA
https://doi.org/10.4056/sigs.3206554	Standards in Genomic Sciences	2012	Non-contiguous finished genome sequence and description of Kurthia massiliensis sp. nov.	NA
https://doi.org/10.4056/sigs.3086474	Standards in Genomic Sciences	2012	Non-contiguous finished genome sequence and description of Herbaspirillum massiliense sp. nov.	NA
https://doi.org/10.4056/sigs.3316719	Standards in Genomic Sciences	2012	Non contiguous-finished genome sequence and description of Cellulomonas massiliensis sp. nov.	NA
https://doi.org/10.4056/sigs.3396830	Standards in Genomic Sciences	2013	Non contiguous-finished genome sequence and description of Enterobacter massiliensis sp. nov.	NA
https://doi.org/10.4056/sigs.3366764	Standards in Genomic Sciences	2013	Non contiguous-finished genome sequence and description of Peptoniphilus senegalensis sp. nov.	NA
https://doi.org/10.4056/sigs.3246665	Standards in Genomic Sciences	2013	Non contiguous-finished genome sequence and description of Senegalemassilia anaerobia gen. nov., sp. nov.	NA
https://doi.org/10.4056/sigs.3426906	Standards in Genomic Sciences	2013	Non contiguous-finished genome sequence and description of Enorma massiliensis gen. nov., sp. nov., a new member of the Family Coriobacteriaceae	NA
https://doi.org/10.4056/sigs.3476977	Standards in Genomic Sciences	2013	Genome sequence and description of Timonella senegalensis gen. nov., sp. nov., a new member of the suborder Micrococcinae	NA
https://doi.org/10.4056/sigs.3567059	Standards in Genomic Sciences	2013	Non contiguous-finished genome sequence and description of Dielma fastidiosa gen. nov., sp. nov., a new member of the Family Erysipelotrichaceae	NA
https://doi.org/10.4056/sigs.4087826	Standards in Genomic Sciences	2013	Non-contiguous finished genome sequence and description of Bacillus massilioanorexius sp. nov.	NA
https://doi.org/10.4056/sigs.4047997	Standards in Genomic Sciences	2013	Non-contiguous finished genome sequence and description of Kallipyga massiliensis gen. nov., sp. nov., a new member of the family Clostridiales Incertae Sedis XI	NA
https://doi.org/10.4056/sigs.4378121	Standards in Genomic Sciences	2013	Non-contiguous finished genome sequence and description of Nosocomiicoccus massiliensis sp. nov.	NA
https://doi.org/10.4056/sigs.4628316	Standards in Genomic Sciences	2013	Non-contiguous finished genome sequence and description of Holdemania massiliensis sp. nov.	NA
https://doi.org/10.4056/sigs.4267953	Standards in Genomic Sciences	2013	Non-contiguous finished genome sequence and description of Oceanobacillus massiliensis sp. nov.	NA
https://doi.org/10.4056/sigs.3496989	Standards in Genomic Sciences	2013	Non contiguous-finished genome sequence and description of Bacillus massiliosenegalensis sp. nov.	NA
https://doi.org/10.4056/sigs.3276687	Standards in Genomic Sciences	2013	Non contiguous-finished genome sequence and description of Peptoniphilus obesi sp. nov	NA
https://doi.org/10.4056/sigs.4077819	Standards in Genomic Sciences	2013	Non-contiguous finished genome sequence and description of Megasphaera massiliensis sp. nov.	NA
https://doi.org/10.4056/sigs.4698398	Standards in Genomic Sciences	2014	Non-contiguous finished genome sequence and description of Alistipes ihumii sp. nov.	NA
https://doi.org/10.4056/sigs.5078947	Standards in Genomic Sciences	2014	Non-contiguous finished genome sequence and description of Kurthia senegalensis sp. nov.	NA
https://doi.org/10.4056/sigs.5399696	Standards in Genomic Sciences	2014	Non-contiguous finished genome sequence and description of Collinsella massiliensis sp. nov.	NA
https://doi.org/10.4056/sigs.5149006	Standards in Genomic Sciences	2014	Genome sequence and description of Corynebacterium ihumii sp. nov.	NA
https://doi.org/10.4056/sigs.5389564	Standards in Genomic Sciences	2014	Genome sequence and description of Bacteroides timonensis sp. nov.	NA
https://doi.org/10.4056/sigs.5631022	Standards in Genomic Sciences	2014	Genome sequence and description of Nesterenkonia massiliensis sp. nov. strain NP1T	NA
https://doi.org/10.4056/sigs.5571026	Standards in Genomic Sciences	2014	Non contiguous-finished genome sequence and description of Clostridium jeddahense sp. nov.	NA
https://doi.org/10.1186/1944-3277-9-8	Standards in Genomic Sciences	2014	Non-contiguous finished genome sequence and description of Clostridium saudii sp. nov	NA
https://doi.org/10.1186/s40793-015-0025-x	Standards in Genomic Sciences	2015	Non-contiguous finished genome sequence and description of Clostridium ihumii sp. nov.	NA
https://doi.org/10.1186/s40793-015-0024-y	Standards in Genomic Sciences	2015	Non contiguous-finished genome sequence and description of Bacillus jeddahensis sp. nov.	NA
https://doi.org/10.1186/s40793-015-0083-0	Standards in Genomic Sciences	2015	Genome sequence and description of Pantoea septica strain FF5	NA
https://doi.org/10.1186/s40793-015-0019-8	Standards in Genomic Sciences	2015	High-quality genome sequence and description of Bacillus dielmoensis strain FF4T sp. nov.	NA
https://doi.org/10.1186/s40793-015-0081-2	Standards in Genomic Sciences	2015	Genome sequence of Oceanobacillus picturae strain S1, an halophilic bacterium first isolated in human gut	NA
https://doi.org/10.1186/s40793-018-0310-6	Standards in Genomic Sciences	2018	Draft genome sequence of Fermentimonas caenicola strain SIT8, isolated from the human gut	NA
